# Supplementary material for: Genome-Wide Transcriptional Analysis Reveals Alternative Splicing Event Profiles in Hepatocellular Carcinoma and Their Prognostic Significance
Source: Front Genet. 2020 Aug 11;11:879. doi: 10.3389/fgene.2020.00879 (PMC7432180; doi:10.3389/fgene.2020.00879)
Supplement: Supplementary file 7 [file Table_2.XLS]

## Sheet: Sheet1
Supplementary Table S2: Clinical features of the included HCC patients
Characteristics			No. of patients (%)
			(n = 365)
Age (years)
	Median(IQR)		61(16-90)
	< 60		167(45.7%)
	≥ 60		198(54.3%)
Sex
	Female		120(32.8%)
	Male		245(67.2%)
Histologic grade
	G1-G2		127(78.6%)
	G3-G4		138(22.4%)
Local invasion
	T1–T2		271(34.7%)
	T3–T4		94(65.3%)
Lymph node metastasis
	N0		251(68.7%)
	N1		4(1.1%)
	NX		110(30.2%)
Distant metastasis
	M0		263(70.1%)
	M1		4(1.1%)
	Mx		98 (28.8%)
TNM stage
	I		169(46.3%)
	II		84(23.0%)
	III		84(23.0%)
	IV		5(1.3%)
	StageX		23(6.4%)
OS follow-up(days)
	Median(IQR)		585(6-3675)
DFS follow-up(days)
	Median(IQR)		372(6-3675)
Relapse status
	No		188(51.5%)
	Yes		177(48.5%)
Survival status
	No		236(64.6%)
	Yes		129 (35.4%)
