# Supplementary material for: Genome-Wide Transcriptional Analysis Reveals Alternative Splicing Event Profiles in Hepatocellular Carcinoma and Their Prognostic Significance
Source: Front Genet. 2020 Aug 11;11:879. doi: 10.3389/fgene.2020.00879 (PMC7432180; doi:10.3389/fgene.2020.00879)
Supplement: Supplementary file 8 [file Table_3.XLS]

## Sheet: Sheet1
Supplementary Table S3: The detailed information of the detected differently expressed AS events.
symbol	splice_type	exons	from_exon	to_exon	meanN	meanT	logFC	adj.P.Val
ABCG5	AA	4.1	3	4.2	0.054	0.173	-1.673	0.0013
ABHD14B	AA	3.1:3.2	2.2	3.3	0.063	0.143	-1.193	4.9e-06
ADHFE1	AA	11.1	10	11.2	0.167	0.369	-1.144	2.4e-10
FAM3A	AA	3.1	2	3.2	0.253	0.077	1.72	8.6e-05
FN1	AA	40.1:40.2:40.3	39	40.4	0.266	0.628	-1.236	2.1e-20
FXYD1	AA	5.1	4	5.2	0.139	0.304	-1.132	0.00057
SERPI1	AA	2.1:2.2:2.3	1.1	2.4	0.352	0.787	-1.161	2.1e-20
SULT1A3	AA	11.1	10	11.2	0.472	0.22	1.098	0.0001
TOM1L1	AA	3.1	2	3.2	0.136	0.066	1.045	1.5e-05
WDR6	AA	4.1	1	4.2	0.068	0.196	-1.528	9.1e-07
ZGPAT	AA	6.1	5.2	6.2	0.796	0.347	1.199	2.4e-19
ATG4B	AD	14.2:14.3	14.1	15	0.064	0.141	-1.136	7.3e-05
BSCL2	AD	4.2:4.3	4.1	5	0.054	0.111	-1.043	0.011
GSN	AD	26.2	26.1	27	0.377	0.179	1.077	7.9e-05
KIF22	AD	1.2:1.3	1.1	2.2	0.328	0.08	2.03	4.9e-06
LRRC28	AD	1.2	1.1	2	0.246	0.105	1.225	3.9e-08
PIR	AD	1.2	1.1	2	0.085	0.181	-1.097	0.0022
PSMB5	AD	1.2:1.3	1.1	2	0.236	0.109	1.115	0.021
RMND1	AD	4.2	4.1	5	0.053	0.109	-1.051	6.5e-05
TMEM177	AD	1.2:1.3	1.1	2.1	0.088	0.195	-1.147	0.0028
ACOT7	AP	3			0.549	0.265	1.048	3.4e-06
ACP5	AP	3.1			0.194	0.093	1.057	0.015
ACSL5	AP	3			0.247	0.598	-1.277	5.8e-09
ADK	AP	1			0.176	0.388	-1.138	7.3e-10
ALDH6A1	AP	7.1			0.147	0.342	-1.212	0.00015
AQP1	AP	1			0.084	0.25	-1.58	0.00045
ARAP1	AP	2			0.078	0.209	-1.433	8.4e-06
ARHGEF39	AP	3			0.061	0.397	-2.711	1.2e-13
BCAT2	AP	1			0.29	0.705	-1.283	8.9e-12
BCAT2	AP	2			0.71	0.295	1.268	8.9e-12
CES3	AP	10			0.08	0.222	-1.47	3.8e-05
CHID1	AP	1			0.584	0.244	1.259	8e-11
CHID1	AP	2			0.163	0.068	1.264	1.9e-08
CHID1	AP	3.1			0.221	0.61	-1.465	1.5e-11
CLDN7	AP	1			0.06	0.263	-2.128	1e-06
CLU	AP	3.1			0.129	0.053	1.276	1.9e-13
CTAGE5	AP	1			0.312	0.148	1.08	1.5e-06
CX3CL1	AP	2.1			0.057	0.119	-1.047	0.02
DBNDD1	AP	2			0.093	0.193	-1.047	0.0005
DCAF11	AP	1.1			0.198	0.424	-1.101	1.4e-08
DUT	AP	3.1			0.095	0.236	-1.31	3.6e-08
ETNK2	AP	3			0.459	0.185	1.311	4.5e-13
ETS1	AP	1			0.056	0.15	-1.424	2.1e-05
EXOC6	AP	1			0.13	0.063	1.053	0.03
FAM72A	AP	3.1			0.205	0.563	-1.455	1.3e-09
FAXDC2	AP	3			0.068	0.167	-1.285	0.0025
FBXW7	AP	4			0.295	0.11	1.416	0.00077
FXYD1	AP	3			0.378	0.174	1.125	3.2e-13
GBP2	AP	4.1			0.18	0.512	-1.51	7.3e-10
GLYATL1	AP	1			0.147	0.371	-1.334	9.4e-06
GNE	AP	1			0.193	0.069	1.497	6.9e-05
GRAMD1C	AP	1			0.141	0.401	-1.505	4e-05
GRB2	AP	3.1			0.059	0.148	-1.319	1.7e-05
GSTZ1	AP	1			0.275	0.795	-1.531	9.9e-22
GSTZ1	AP	4			0.724	0.19	1.934	9.9e-22
HLF	AP	1			0.271	0.59	-1.124	1.8e-10
HOOK2	AP	1			0.102	0.208	-1.023	0.0044
IDNK	AP	2			0.053	0.116	-1.14	5.2e-05
IDS	AP	1			0.123	0.262	-1.088	0.00022
IGF2	AP	1			0.838	0.202	2.052	1.6e-16
IGF2	AP	6.1			0.096	0.249	-1.385	0.0022
IGF2	AP	5			0.063	0.536	-3.081	1.8e-12
KDM4C	AP	2			0.144	0.32	-1.15	0.0014
KIAA1217	AP	3			0.053	0.125	-1.238	0.002
KRT8	AP	1.1			0.062	0.166	-1.415	0.02
L3HYPDH	AP	2			0.055	0.152	-1.469	7.5e-05
LIMS1	AP	2			0.124	0.052	1.264	0.0048
LIMS1	AP	6			0.07	0.152	-1.114	0.011
LYRM1	AP	3			0.123	0.359	-1.551	1.1e-11
MAGED2	AP	3			0.126	0.276	-1.128	6.5e-08
MAST4	AP	4			0.109	0.222	-1.025	0.048
MCF2L	AP	8			0.137	0.33	-1.267	0.00015
MEIS1	AP	3			0.193	0.095	1.02	0.025
MFSD5	AP	1			0.054	0.162	-1.592	0.01
MICU1	AP	1			0.243	0.578	-1.252	1.2e-10
MID1	AP	5			0.215	0.076	1.504	0.0022
MTHFD2L	AP	3			0.538	0.112	2.266	1.4e-16
MTUS1	AP	10			0.19	0.447	-1.236	1.2e-05
NCK1	AP	3			0.07	0.155	-1.136	0.0068
NINJ2	AP	3			0.064	0.135	-1.07	0.0064
NR3C1	AP	5			0.203	0.477	-1.232	2.4e-06
NR3C1	AP	3			0.061	0.137	-1.16	0.0012
NR4A1	AP	2			0.129	0.316	-1.292	4.1e-06
NR4A2	AP	1			0.164	0.497	-1.6	6e-08
NUDT1	AP	2			0.081	0.168	-1.05	0.036
NUMA1	AP	2			0.102	0.229	-1.17	0.00081
OGFOD2	AP	1			0.104	0.222	-1.094	1.1e-10
PANK1	AP	1			0.122	0.304	-1.322	1.1e-06
PDE4DIP	AP	13.1			0.141	0.303	-1.1	0.0003
PEMT	AP	1.1			0.09	0.503	-2.484	2.1e-12
PI4K2B	AP	1			0.11	0.267	-1.283	0.002
PIDD	AP	1			0.084	0.342	-2.019	0.0011
PKN1	AP	2			0.192	0.094	1.028	0.024
PPARG	AP	5			0.174	0.052	1.744	0.0044
PRKCSH	AP	2.1			0.099	0.213	-1.104	6.5e-05
PSPH	AP	2.1			0.062	0.241	-1.951	1e-05
PTGR1	AP	2			0.082	0.169	-1.042	0.0082
RAD23B	AP	2			0.136	0.068	1.004	5e-06
RCL1	AP	1			0.143	0.487	-1.771	3.2e-12
RSE4	AP	1.1			0.128	0.264	-1.048	0.00036
SARDH	AP	2			0.077	0.345	-2.16	1.6e-08
SH3YL1	AP	6			0.167	0.423	-1.344	5.8e-05
SH3YL1	AP	3			0.52	0.216	1.267	3e-06
SHF	AP	1			0.052	0.141	-1.438	0.0016
SLC17A3	AP	1			0.244	0.594	-1.281	9.9e-11
SLC25A22	AP	1			0.067	0.19	-1.501	1.4e-05
SLC25A25	AP	1			0.071	0.182	-1.365	3.3e-06
SLC35A5	AP	3			0.079	0.234	-1.577	0.0027
SLC39A5	AP	3.1			0.142	0.292	-1.044	0.00018
SLC3A2	AP	1			0.07	0.184	-1.398	3.8e-09
SLC41A3	AP	5			0.071	0.193	-1.441	0.024
SLC50A1	AP	1			0.218	0.102	1.092	1.9e-10
SLCO2B1	AP	1			0.274	0.665	-1.277	5.7e-09
SLCO2B1	AP	2			0.726	0.335	1.114	5.7e-09
SMCO4	AP	1			0.224	0.555	-1.306	3e-10
TACC1	AP	4			0.166	0.366	-1.143	0.0011
THAP4	AP	1			0.167	0.577	-1.792	3.7e-11
TMEM59	AP	4.1			0.497	0.164	1.598	4.6e-17
TMEM63B	AP	2			0.246	0.61	-1.311	1e-12
TPM4	AP	1			0.389	0.129	1.59	2.5e-11
TRIM16L	AP	6.1			0.22	0.527	-1.26	0.00029
TSKU	AP	2			0.104	0.248	-1.26	0.00065
TTYH3	AP	5.1			0.122	0.055	1.16	0.013
UGP2	AP	1			0.135	0.425	-1.652	2.5e-15
ZCCHC2	AP	2.1			0.37	0.151	1.296	1.3e-05
ZNF331	AP	1			0.075	0.381	-2.342	2.6e-06
ZNF331	AP	8			0.346	0.156	1.149	0.0048
ZNF567	AP	4			0.168	0.555	-1.721	9e-05
ZNF567	AP	5.1			0.82	0.387	1.085	3.2e-06
ZNF83	AP	1			0.079	0.211	-1.407	0.0011
ABLIM2	AT	18.4			0.109	0.328	-1.597	4.2e-08
ACAN	AT	18			0.225	0.62	-1.461	2.5e-06
ACAN	AT	10.2			0.775	0.38	1.028	2.5e-06
ADCY1	AT	10			0.062	0.225	-1.851	0.00076
ADORA3	AT	3			0.237	0.585	-1.303	9.2e-17
ADRA1A	AT	8			0.232	0.547	-1.235	1.4e-07
ADRA1A	AT	5.2			0.226	0.101	1.164	1.7e-06
ANGPT2	AT	8.2			0.14	0.058	1.265	5.8e-06
ANKRD18A	AT	17.2			0.261	0.583	-1.16	7.5e-06
ANKRD29	AT	3.2			0.161	0.366	-1.182	7.4e-09
ANKS1B	AT	32.3			0.06	0.162	-1.425	0.0011
ANTXR1	AT	13			0.066	0.135	-1.025	0.0032
ARHGEF39	AT	12			0.235	0.509	-1.114	5e-15
ATP8B3	AT	29			0.293	0.139	1.078	4e-05
C20orf96	AT	9.2			0.071	0.149	-1.065	0.00053
CCDC176	AT	13.2			0.114	0.054	1.063	6.7e-05
CDCA3	AT	6			0.127	0.06	1.081	0.00064
CDH23	AT	72			0.462	0.161	1.522	1.5e-11
CLSPN	AT	25			0.093	0.311	-1.745	1.1e-07
ENO3	AT	9.2			0.053	0.282	-2.415	7.7e-13
EPB41L5	AT	26			0.067	0.182	-1.444	0.00014
EXD3	AT	3			0.235	0.517	-1.139	2.3e-11
FAM186B	AT	8			0.085	0.187	-1.134	0.00049
CXCL12	AT	5.2			0.29	0.656	-1.181	2e-15
FAM72A	AT	2			0.663	0.323	1.038	7.9e-14
FANCA	AT	10.4			0.094	0.192	-1.03	2.7e-06
FANCD2	AT	10.2			0.258	0.127	1.018	9.4e-10
FARP2	AT	18.2			0.217	0.457	-1.078	9.9e-11
FGFR2	AT	26			0.097	0.306	-1.664	0.0002
FIP1L1	AT	31			0.295	0.091	1.702	1.4e-10
GREB1	AT	9.2			0.057	0.141	-1.303	0.00039
GSTM2	AT	13			0.073	0.192	-1.396	1.2e-05
HEATR5A	AT	3.2			0.082	0.166	-1.016	0.00098
ITSN1	AT	24			0.076	0.167	-1.129	0.0018
IYD	AT	6.4			0.142	0.294	-1.053	7.3e-08
KIF4A	AT	32			0.295	0.739	-1.322	2.4e-18
KIF4A	AT	29			0.705	0.261	1.431	2.4e-18
LAMC2	AT	22.2			0.214	0.447	-1.064	6.4e-05
MORN1	AT	8			0.066	0.203	-1.617	0.0074
MORN1	AT	13			0.079	0.163	-1.047	0.013
NEIL3	AT	10			0.053	0.463	-3.123	8.1e-16
NEK2	AT	8			0.368	0.761	-1.047	1.8e-14
NEK2	AT	7.2			0.632	0.239	1.401	1.8e-14
NR1I3	AT	6.8			0.08	0.303	-1.914	8.2e-11
NRG4	AT	18			0.196	0.08	1.298	0.0059
PADI4	AT	17			0.436	0.165	1.399	1.8e-07
PARD6G	AT	3			0.175	0.448	-1.352	3.7e-13
PCDHA9	AT	1.2			0.145	0.384	-1.405	1.3e-06
PHACTR1	AT	14.3			0.092	0.214	-1.216	0.0082
PTGIR	AT	3			0.147	0.349	-1.247	2.7e-07
RDM1	AT	6			0.123	0.445	-1.853	2e-06
RNF165	AT	8			0.264	0.627	-1.251	1.9e-10
RNF180	AT	5.2			0.071	0.19	-1.424	0.00054
SAMD12	AT	5			0.181	0.066	1.451	0.0015
SERPINB5	AT	7			0.262	0.076	1.784	0.02
SGOL1	AT	9			0.065	0.134	-1.047	0.0027
SLC13A3	AT	5			0.065	0.139	-1.105	0.0038
ST6GAL2	AT	7			0.203	0.486	-1.261	2.6e-07
SVEP1	AT	28.2			0.105	0.353	-1.75	3.2e-06
TMEM145	AT	16			0.087	0.342	-1.976	7.8e-08
TMPRSS3	AT	8.2			0.086	0.199	-1.206	0.00045
TNFRSF10C	AT	4.3			0.075	0.466	-2.637	4.5e-14
TROAP	AT	10.2			0.703	0.286	1.3	5.3e-16
TROAP	AT	2.8			0.18	0.452	-1.327	4.7e-11
TROAP	AT	13			0.117	0.262	-1.168	6.1e-06
VTI1A	AT	8			0.357	0.139	1.358	2.6e-08
ZNF141	AT	5			0.201	0.413	-1.039	3.1e-06
AFMID	ES	7:8:9:10:11.1:11.2	6	12	0.424	0.209	1.018	2.8e-09
AFMID	ES	8	6	12	0.077	0.248	-1.694	1.9e-07
AFMID	ES	1899-12-31 08:12:00	6	13	0.265	0.572	-1.11	4.6e-08
ANO1	ES	17	16	18	0.074	0.308	-2.063	6e-05
APOC3	ES	3	1	4	0.206	0.466	-1.18	5.5e-13
ATL2	ES	1899-12-31 00:16:17	15	17.2	0.145	0.063	1.187	0.0084
BCS1L	ES	1.4:1.5:1.6:1.7:1.8	1.1	2	0.116	0.249	-1.1	0.0003
BCS1L	ES	1.4	1.1	2	0.091	0.198	-1.118	0.015
BIRC5	ES	3	2.1	4	0.399	0.194	1.043	0.0048
C7orf55-LUC7L2	ES	1899-12-31 05:06:00	3.2	7	0.179	0.079	1.171	0.0016
CCDC115	ES	5	4	6	0.067	0.144	-1.102	1.7e-07
CCDC50	ES	6	5	7	0.331	0.161	1.04	3.7e-06
CEACAM1	ES	9	8	10	0.202	0.495	-1.295	1.9e-10
CTNND1	ES	21	20	22.1	0.1	0.209	-1.064	0.00071
DECR1	ES	4.1:4.2:5.1	1	5.2	0.052	0.135	-1.392	0.0037
ENPP2	ES	24	23	25	0.054	0.11	-1.038	0.0018
ERBB2IP	ES	22:24.1:24.2:24.3	21	25	0.093	0.315	-1.754	0.00065
EXOC7	ES	1899-12-31 00:07:08	6	8.2	0.057	0.179	-1.666	0.00013
F7	ES	3.1:3.2:4.1:4.2:4.3	1	4.4	0.274	0.644	-1.232	4.3e-08
FMO5	ES	7.2	6	8	0.26	0.12	1.112	0.00071
FN1	ES	33	32	34	0.051	0.294	-2.534	1.1e-12
GPR116	ES	22	21	23	0.118	0.473	-2.007	3.6e-18
GPR89A	ES	3	1	4	0.167	0.078	1.093	5.5e-05
HDHD2	ES	3	1	4.1	0.063	0.157	-1.309	0.00036
IL32	ES	1.4:1.5	1.1	1.9	0.074	0.173	-1.227	0.0026
NDRG2	ES	4.5:4.6	4.1	5.2	0.069	0.153	-1.152	0.0014
NPC1L1	ES	15	14	16	0.116	0.311	-1.417	0.0065
OGFOD2	ES	6.3:8.1:8.2	6.2	8.3	0.06	0.126	-1.071	0.00092
PGAP2	ES	8	6	10	0.054	0.12	-1.157	0.00046
PLXDC1	ES	1899-12-31 00:13:14	12	14.2	0.726	0.288	1.331	0.00019
RNF115	ES	3	2	4	0.378	0.146	1.371	4.2e-10
RPS9	ES	4.1:4.2:4.3	3	4.5	0.152	0.323	-1.093	7.4e-07
SCP2	ES	12	11	13	0.051	0.241	-2.228	1.1e-06
SERPI1	ES	2.1:2.2:2.3:2.4:2.5:3.2:4.1:4.2	1.1	5.1	0.15	0.401	-1.413	4.2e-08
SERPI1	ES	1.2:2.1:2.2:2.3:2.4	1.1	2.5	0.116	0.281	-1.276	0.0078
SERPI1	ES	1.2:2.1:2.2:2.3	1.1	2.4	0.077	0.217	-1.495	0.0054
SULT1A2	ES	1.2:1.3:1.4:2.1:2.3:5.1	1.1	5.2	0.055	0.132	-1.263	0.036
SULT1A2	ES	1.2:1.3:1.4:2.1:2.2:2.3:3:4	1.1	5.2	0.088	0.207	-1.24	0.028
TACC2	ES	14	13	15.1	0.062	0.129	-1.065	0.00026
TMEM218	ES	4.3:4.4:5.1	4.2	5.2	0.07	0.172	-1.286	0.0038
TMEM254	ES	1899-12-31 04:05:00	3	6	0.055	0.144	-1.397	0.011
TMEM45A	ES	1899-12-31 02:03:00	1	4	0.132	0.27	-1.028	0.007
TNFRSF11B	ES	3	2	4	0.146	0.319	-1.126	0.00043
TWF1	ES	3	2	4	0.112	0.051	1.143	0.00036
UBE2D2	ES	3.2	2	4	0.064	0.13	-1.022	2.5e-06
USO1	ES	14	13	15	0.842	0.387	1.122	1.7e-16
VPS29	ES	3.1	1	5	0.095	0.263	-1.474	5.9e-09
KHK	ME	3|4	2	5	0.064	0.229	-1.836	3e-08
APOA1	RI	1.3:1.4	1.2	1.5	0.165	0.346	-1.069	8.1e-10
BAD	RI	1.2	1.1	1.3	0.168	0.078	1.113	2.6e-08
CCL14	RI	5.3	5.2	5.4	0.102	0.259	-1.349	0.00015
CRIP3	RI	7.2	7.1	7.3	0.104	0.223	-1.097	0.0039
CYP4F12	RI	12.2	12.1	12.3	0.056	0.184	-1.716	2.3e-09
EPOR	RI	9.2	9.1	9.3	0.117	0.237	-1.011	6.8e-05
ERLIN1	RI	1.2	1.1	1.3	0.308	0.135	1.188	3.6e-09
ICAM3	RI	3.2	3.1	3.3	0.182	0.462	-1.342	1.1e-07
ITIH4	RI	15.2:15.3	15.1	15.4	0.073	0.154	-1.068	0.0016
MST1	RI	8.2	8.1	8.3	0.11	0.239	-1.12	0.0022
NR1I3	RI	6.2	6.1	6.3	0.25	0.57	-1.192	1.9e-10
NR1I3	RI	6.2:6.3	6.1	6.4	0.067	0.266	-1.981	1.1e-05
NR1I3	RI	6.2:6.3:6.4:6.5	6.1	6.6	0.124	0.506	-2.03	2.1e-09
NR1I3	RI	6.5	6.4	6.6	0.158	0.449	-1.507	9.2e-10
NR1I3	RI	6.5:6.6	6.4	6.7	0.135	0.373	-1.468	2.9e-07
PGLYRP2	RI	4.2	4.1	4.3	0.076	0.17	-1.16	3.5e-07
PTRH2	RI	2.3	2.2	2.4	0.361	0.168	1.102	0.0025
SULT1A2	RI	1.2:1.3	1.1	1.4	0.159	0.391	-1.297	0.014
