# Supplementary material for: Genome-Wide Transcriptional Analysis Reveals Alternative Splicing Event Profiles in Hepatocellular Carcinoma and Their Prognostic Significance
Source: Front Genet. 2020 Aug 11;11:879. doi: 10.3389/fgene.2020.00879 (PMC7432180; doi:10.3389/fgene.2020.00879)
Supplement: Supplementary file 9 [file Table_4.XLS]

## Sheet: 单因素多因素一个表
Supplementary Table S4: Univariate survival analyses of DEAS for OS and DFS
symbol	splice_type	exons	from_exon	to_exon	meanN	meanT	logFC	adj.P.Val	Univariate analysis（OS）				Univariate analysis（DFS）
									HR	95%CI		p value	HR	95%CI		p value
ADHFE1	AA	11.1	10	11.2	0.167	0.369	-1.144	2.4e-10	2.785	1.212	6.401	0.016	3.29	1.641	6.596	0.001
CCDC115	ES	5	4	6	0.067	0.144	-1.102	1.7e-07	3.567	0.549	23.19	0.183	7.12	1.57	32.295	0.011
ITIH4	RI	15.2:15.3	15.1	15.4	0.073	0.154	-1.068	0.0016	1.931	0.642	5.813	0.242	2.725	1.087	6.83	0.032
ZGPAT	AA	6.1	5.2	6.2	0.796	0.347	1.199	2.4e-19	0.285	0.115	0.702	0.006	0.772	0.381	1.565	0.473
FN1	AA	40.1:40.2:40.3	39	40.4	0.266	0.628	-1.236	2.1e-20	3.081	1.141	8.321	0.026	2.115	0.904	4.948	0.084
LRRC28	AD	1.2	1.1	2	0.246	0.105	1.225	3.9e-08	0.028	0.001	0.576	0.02	0.499	0.045	5.494	0.57
PIR	AD	1.2	1.1	2	0.085	0.181	-1.097	0.0022	9.698	2.045	45.985	0.004	2.508	0.386	16.28	0.335
TMEM177	AD	1.2:1.3	1.1	2.1	0.088	0.195	-1.147	0.0028	5.453	1.736	17.131	0.004	1.45	0.455	4.616	0.53
RCL1	AP	1			0.143	0.487	-1.771	3.2e-12	4.417	2.327	8.385	0	2.178	1.252	3.79	0.006
MICU1	AP	1			0.243	0.578	-1.252	1.2e-10	3.892	1.955	7.748	0	1.812	1.011	3.249	0.046
BCS1L	ES	1.4:1.5:1.6:1.7:1.8	1.1	2	0.116	0.249	-1.1	0.0003	1.885	0.72	4.935	0.197	3.211	1.398	7.373	0.006
TPM4	AP	1			0.389	0.129	1.59	2.5e-11	0.024	0.003	0.195	0	0.068	0.013	0.346	0.001
PDE4DIP	AP	13.1			0.141	0.303	-1.1	0.0003	0.981	0.476	2.024	0.959	2.358	1.289	4.314	0.005
ICAM3	RI	3.2	3.1	3.3	0.182	0.462	-1.342	1.1e-07	1.864	0.966	3.598	0.063	1.809	1.034	3.167	0.038
ZNF567	AP	4			0.168	0.555	-1.721	9e-05	2.814	1.503	5.267	0.001	2.163	1.291	3.622	0.003
UGP2	AP	1			0.135	0.425	-1.652	2.5e-15	4.221	1.757	10.14	0.001	2.989	1.414	6.319	0.004
OGFOD2	AP	1			0.104	0.222	-1.094	1.1e-10	9.27	2.53	33.966	0.001	3.471	1.008	11.951	0.048
MST1	RI	8.2	8.1	8.3	0.11	0.239	-1.12	0.0022	1.776	0.794	3.971	0.162	2.36	1.185	4.699	0.015
ZNF567	AP	5.1			0.82	0.387	1.085	3.2e-06	0.302	0.151	0.604	0.001	0.414	0.237	0.723	0.002
CYP4F12	RI	12.2	12.1	12.3	0.056	0.184	-1.716	2.3e-09	1.382	0.375	5.09	0.626	4.811	1.64	14.115	0.004
EXOC7	ES	1899-12-31 00:07:08	6	8.2	0.057	0.179	-1.666	0.00013	1.602	0.595	4.313	0.351	2.963	1.342	6.54	0.007
ADK	AP	1			0.176	0.388	-1.138	7.3e-10	2.903	0.971	8.68	0.056	3.101	1.148	8.374	0.026
SMCO4	AP	1			0.224	0.555	-1.306	3e-10	3.415	1.554	7.503	0.002	2.454	1.269	4.747	0.008
CLDN7	AP	1			0.06	0.263	-2.128	1e-06	3.433	1.527	7.718	0.003	2.858	1.413	5.784	0.003
ETNK2	AP	3			0.459	0.185	1.311	4.5e-13	0.157	0.043	0.565	0.005	0.287	0.1	0.823	0.02
PGAP2	ES	8	6	10	0.054	0.12	-1.157	0.00046	0.419	0.066	2.672	0.357	0.173	0.031	0.96	0.045
PCDHA9	AT	1.2			0.145	0.384	-1.405	1.3e-06	0.883	0.45	1.731	0.716	1.782	1.02	3.112	0.042
SARDH	AP	2			0.077	0.345	-2.16	1.6e-08	2.88	1.307	6.342	0.009	2.485	1.227	5.032	0.011
DUT	AP	3.1			0.095	0.236	-1.31	3.6e-08	2.988	0.879	10.16	0.08	5.683	2.032	15.893	0.001
MID1	AP	5			0.215	0.076	1.504	0.0022	0.294	0.027	3.256	0.318	0.102	0.011	0.932	0.043
BSCL2	AD	4.2:4.3	4.1	5	0.054	0.111	-1.043	0.011	5.269	0.7	39.683	0.107	12.771	2.172	75.094	0.005
RAD23B	AP	2			0.136	0.068	1.004	5e-06	0.014	0	0.556	0.023	0.012	0.001	0.26	0.005
TACC1	AP	4			0.166	0.366	-1.143	0.0011	2.465	1.111	5.469	0.026	1.922	1.006	3.67	0.048
SLCO2B1	AP	1			0.274	0.665	-1.277	5.7e-09	2.565	1.3	5.061	0.007	1.431	0.838	2.441	0.189
ARHGEF39	AP	3			0.061	0.397	-2.711	1.2e-13	2.53	1.13	5.667	0.024	1.636	0.832	3.218	0.154
THAP4	AP	1			0.167	0.577	-1.792	3.7e-11	1.81	1.039	3.154	0.036	1.387	0.866	2.222	0.173
NR1I3	RI	6.2	6.1	6.3	0.25	0.57	-1.192	1.9e-10	1.634	0.684	3.906	0.269	2.965	1.391	6.321	0.005
FAM72A	AP	3.1			0.205	0.563	-1.455	1.3e-09	1.855	0.926	3.714	0.081	3.2	1.742	5.88	0
ATP8B3	AT	29			0.293	0.139	1.078	4e-05	0.821	0.238	2.837	0.755	0.176	0.053	0.585	0.005
SLC25A25	AP	1			0.071	0.182	-1.365	3.3e-06	6.606	2.39	18.254	0	2.311	0.889	6.012	0.086
GRAMD1C	AP	1			0.141	0.401	-1.505	4e-05	2.016	1.117	3.637	0.02	1.416	0.854	2.346	0.177
NINJ2	AP	3			0.064	0.135	-1.07	0.0064	3.522	1.349	9.198	0.01	1.334	0.545	3.264	0.528
PANK1	AP	1			0.122	0.304	-1.322	1.1e-06	2.656	1.145	6.157	0.023	1.404	0.632	3.117	0.405
DCAF11	AP	1.1			0.198	0.424	-1.101	1.4e-08	2.836	1.209	6.651	0.017	1.983	0.931	4.221	0.076
IGF2	AP	1			0.838	0.202	2.052	1.6e-16	0.525	0.288	0.957	0.035	0.734	0.46	1.171	0.194
NR1I3	RI	6.2:6.3	6.1	6.4	0.067	0.266	-1.981	1.1e-05	1.914	0.795	4.608	0.148	3.104	1.537	6.269	0.002
ACSL5	AP	3			0.247	0.598	-1.277	5.8e-09	2.011	1.04	3.89	0.038	1.316	0.763	2.268	0.323
ARAP1	AP	2			0.078	0.209	-1.433	8.4e-06	2.763	0.995	7.672	0.051	2.847	1.197	6.769	0.018
GSTZ1	AP	1			0.275	0.795	-1.531	9.9e-22	2.892	1.208	6.923	0.017	1.446	0.746	2.804	0.275
GSTZ1	AP	4			0.724	0.19	1.934	9.9e-22	0.341	0.144	0.808	0.014	0.615	0.317	1.191	0.15
CES3	AP	10			0.08	0.222	-1.47	3.8e-05	2.244	0.869	5.797	0.095	2.752	1.251	6.056	0.012
SLC3A2	AP	1			0.07	0.184	-1.398	3.8e-09	4.123	1.106	15.366	0.035	2.052	0.606	6.948	0.248
AQP1	AP	1			0.084	0.25	-1.58	0.00045	3.021	1.483	6.155	0.002	1.401	0.699	2.809	0.342
NCK1	AP	3			0.07	0.155	-1.136	0.0068	3.781	1.041	13.731	0.043	1.215	0.34	4.338	0.764
CHID1	AP	1			0.584	0.244	1.259	8e-11	0.345	0.16	0.743	0.007	0.624	0.339	1.151	0.131
BCAT2	AP	1			0.29	0.705	-1.283	8.9e-12	2.116	1.048	4.272	0.037	1.757	0.986	3.131	0.056
IDNK	AP	2			0.053	0.116	-1.14	5.2e-05	12.967	1.085	154.929	0.043	4.958	0.516	47.654	0.166
RNF180	AT	5.2			0.071	0.19	-1.424	0.00054	1.733	0.755	3.978	0.194	2.103	1.072	4.127	0.031
CHID1	AP	2			0.163	0.068	1.264	1.9e-08	0.075	0.008	0.691	0.022	0.473	0.076	2.949	0.423
GBP2	AP	4.1			0.18	0.512	-1.51	7.3e-10	2.133	1.06	4.292	0.034	1.361	0.742	2.495	0.319
NR1I3	RI	6.2:6.3:6.4:6.5	6.1	6.6	0.124	0.506	-2.03	2.1e-09	1.244	0.654	2.366	0.507	1.992	1.146	3.465	0.015
SULT1A3	AA	11.1	10	11.2	0.472	0.22	1.098	0.0001	0.779	0.322	1.887	0.581	0.439	0.198	0.972	0.042
RSE4	AP	1.1			0.128	0.264	-1.048	0.00036	2.797	1.398	5.598	0.004	1.555	0.814	2.969	0.181
CHID1	AP	3.1			0.221	0.61	-1.465	1.5e-11	2.225	1.177	4.207	0.014	1.392	0.829	2.337	0.211
BCAT2	AP	2			0.71	0.295	1.268	8.9e-12	0.473	0.234	0.954	0.037	0.569	0.319	1.014	0.056
GLYATL1	AP	1			0.147	0.371	-1.334	9.4e-06	1.966	1.006	3.841	0.048	1.778	1.003	3.151	0.049
SLCO2B1	AP	2			0.726	0.335	1.114	5.7e-09	0.39	0.198	0.769	0.007	0.699	0.41	1.193	0.189
NEIL3	AT	10			0.053	0.463	-3.123	8.1e-16	5.887	2.851	12.153	0	3.718	2.04	6.778	0
SH3YL1	AP	6			0.167	0.423	-1.344	5.8e-05	1.548	0.798	3.003	0.196	1.841	1.071	3.164	0.027
MORN1	AT	8			0.066	0.203	-1.617	0.0074	5.602	2.573	12.195	0	2.232	1.091	4.565	0.028
KIF4A	AT	32			0.295	0.739	-1.322	2.4e-18	7.13	2.587	19.653	0	3.225	1.473	7.057	0.003
EXD3	AT	3			0.235	0.517	-1.139	2.3e-11	4.733	2.119	10.57	0	2.794	1.399	5.579	0.004
FAM186B	AT	8			0.085	0.187	-1.134	0.00049	8.793	2.805	27.566	0	3.614	1.122	11.641	0.031
TROAP	AT	10.2			0.703	0.286	1.3	5.3e-16	0.071	0.021	0.235	0	0.215	0.085	0.541	0.001
KIF4A	AT	29			0.705	0.261	1.431	2.4e-18	0.14	0.051	0.387	0	0.31	0.142	0.679	0.003
ABLIM2	AT	18.4			0.109	0.328	-1.597	4.2e-08	4.208	1.819	9.737	0.001	4.501	2.173	9.322	0
IYD	AT	6.4			0.142	0.294	-1.053	7.3e-08	4.281	1.859	9.858	0.001	2.335	1.093	4.99	0.029
NEK2	AT	8			0.368	0.761	-1.047	1.8e-14	8.813	2.508	30.974	0.001	5.934	2.124	16.582	0.001
FANCD2	AT	10.2			0.258	0.127	1.018	9.4e-10	0.006	0	0.114	0.001	0.044	0.004	0.511	0.012
NEK2	AT	7.2			0.632	0.239	1.401	1.8e-14	0.113	0.032	0.399	0.001	0.169	0.06	0.471	0.001
TROAP	AT	2.8			0.18	0.452	-1.327	4.7e-11	4.742	1.694	13.278	0.003	3.112	1.28	7.566	0.012
ANGPT2	AT	8.2			0.14	0.058	1.265	5.8e-06	0.014	0.001	0.27	0.005	0.028	0.003	0.288	0.003
CXCL12	AT	5.2			0.29	0.656	-1.181	2e-15	4.005	1.444	11.107	0.008	5.28	2.239	12.455	0
FAM72A	AT	2			0.663	0.323	1.038	7.9e-14	0.243	0.084	0.705	0.009	0.164	0.067	0.404	0
FARP2	AT	18.2			0.217	0.457	-1.078	9.9e-11	2.517	1.039	6.102	0.041	2.143	1.011	4.545	0.047
SLC13A3	AT	5			0.065	0.139	-1.105	0.0038	3.134	1.215	8.079	0.018	1.066	0.421	2.7	0.893
CLSPN	AT	25			0.093	0.311	-1.745	1.1e-07	6.032	2.445	14.881	0	1.903	0.87	4.162	0.107
TROAP	AT	13			0.117	0.262	-1.168	6.1e-06	5.415	1.283	22.854	0.021	2.576	0.713	9.307	0.149
TMPRSS3	AT	8.2			0.086	0.199	-1.206	0.00045	3.474	1.325	9.106	0.011	1.561	0.657	3.706	0.313
ST6GAL2	AT	7			0.203	0.486	-1.261	2.6e-07	2.158	1.097	4.248	0.026	1.719	0.971	3.043	0.063
CDCA3	AT	6			0.127	0.06	1.081	0.00064	0.005	0	0.356	0.014	0.252	0.01	6.29	0.401
EPB41L5	AT	26			0.067	0.182	-1.444	0.00014	3.069	1.146	8.217	0.026	2.023	0.806	5.078	0.133
ACAN	AT	18			0.225	0.62	-1.461	2.5e-06	1.824	1.017	3.271	0.044	1.044	0.655	1.665	0.855
ENO3	AT	9.2			0.053	0.282	-2.415	7.7e-13	3.375	1.274	8.94	0.014	2.22	0.957	5.153	0.063
SGOL1	AT	9			0.065	0.134	-1.047	0.0027	8.934	1.275	62.601	0.027	1.306	0.228	7.494	0.764
ADRA1A	AT	8			0.232	0.547	-1.235	1.4e-07	2.497	1.383	4.507	0.002	1.611	0.974	2.665	0.063
ARHGEF39	AT	12			0.235	0.509	-1.114	5e-15	3.853	1.121	13.241	0.032	2.705	0.971	7.533	0.057
FANCA	AT	10.4			0.094	0.192	-1.03	2.7e-06	5.97	1.105	32.247	0.038	1.176	0.261	5.289	0.833
ACAN	AT	10.2			0.775	0.38	1.028	2.5e-06	0.548	0.306	0.983	0.044	0.958	0.601	1.527	0.855
PTGIR	AT	3			0.147	0.349	-1.247	2.7e-07	2.361	1.013	5.505	0.047	2.165	1.08	4.339	0.029
VPS29	ES	3.1	1	5	0.095	0.263	-1.474	5.9e-09	7.699	2.428	24.407	0.001	5.057	1.882	13.591	0.001
AFMID	ES	7:8:9:10:11.1:11.2	6	12	0.424	0.209	1.018	2.8e-09	0.128	0.037	0.445	0.001	0.284	0.106	0.762	0.012
FN1	ES	33	32	34	0.051	0.294	-2.534	1.1e-12	3.667	1.586	8.479	0.002	2.148	1.04	4.436	0.039
USO1	ES	14	13	15	0.842	0.387	1.122	1.7e-16	0.337	0.158	0.722	0.005	0.503	0.276	0.92	0.026
RNF115	ES	3	2	4	0.378	0.146	1.371	4.2e-10	0.066	0.009	0.456	0.006	0.21	0.045	0.98	0.047
SCP2	ES	12	11	13	0.051	0.241	-2.228	1.1e-06	2.237	1.24	4.037	0.007	1.957	1.159	3.303	0.012
CEACAM1	ES	9	8	10	0.202	0.495	-1.295	1.9e-10	2.303	1.17	4.532	0.016	2.255	1.276	3.985	0.005
APOC3	ES	3	1	4	0.206	0.466	-1.18	5.5e-13	3.068	1.218	7.727	0.017	2.315	1.086	4.936	0.03
GPR116	ES	22	21	23	0.118	0.473	-2.007	3.6e-18	4.887	1.261	18.935	0.022	4.715	1.572	14.143	0.006
GPR89A	ES	3	1	4	0.167	0.078	1.093	5.5e-05	0.017	0.001	0.29	0.005	0.173	0.02	1.525	0.114
FMO5	ES	7.2	6	8	0.26	0.12	1.112	0.00071	8.35	1.25	55.763	0.028	0.674	0.106	4.289	0.676
BCS1L	ES	1.4	1.1	2	0.091	0.198	-1.118	0.015	4.62	1.512	14.117	0.007	1.587	0.544	4.628	0.397
AFMID	ES	8	6	12	0.077	0.248	-1.694	1.9e-07	6.394	2.074	19.713	0.001	2.081	0.778	5.564	0.144
TMEM254	ES	1899-12-31 04:05:00	3	6	0.055	0.144	-1.397	0.011	3.309	1.332	8.219	0.01	1.773	0.732	4.293	0.204
CCDC50	ES	6	5	7	0.331	0.161	1.04	3.7e-06	0.301	0.107	0.847	0.023	0.526	0.237	1.169	0.115
AFMID	ES	1899-12-31 08:12:00	6	13	0.265	0.572	-1.11	4.6e-08	2.691	1.205	6.006	0.016	1.553	0.805	2.994	0.189
HDHD2	ES	3	1	4.1	0.063	0.157	-1.309	0.00036	3.674	1.025	13.171	0.046	2.106	0.592	7.486	0.25
KHK	ME	3|4	2	5	0.064	0.229	-1.836	3e-08	4.986	2.058	12.075	0	3.465	1.611	7.456	0.001
PGLYRP2	RI	4.2	4.1	4.3	0.076	0.17	-1.16	3.5e-07	7.82	2.558	23.908	0	4.791	1.763	13.023	0.002
ABCG5	AA	4.1	3	4.2	0.054	0.173	-1.673	0.0013	1.77	0.813	3.857	0.15	1.695	0.833	3.449	0.146
ABHD14B	AA	3.1:3.2	2.2	3.3	0.063	0.143	-1.193	4.9e-06	2.997	0.611	14.694	0.176	3.219	0.75	13.825	0.116
APOA1	RI	1.3:1.4	1.2	1.5	0.165	0.346	-1.069	8.1e-10	4.928	1.507	16.115	0.008	5.604	2.12	14.812	0.001
ACOT7	AP	3			0.549	0.265	1.048	3.4e-06	1.591	0.767	3.3	0.212	1.346	0.723	2.505	0.349
ACP5	AP	3.1			0.194	0.093	1.057	0.015	1.058	0.264	4.236	0.937	0.74	0.213	2.568	0.635
ADCY1	AT	10			0.062	0.225	-1.851	0.00076	0.905	0.443	1.849	0.784	0.752	0.403	1.405	0.371
ADORA3	AT	3			0.237	0.585	-1.303	9.2e-17	0.862	0.339	2.193	0.756	1.449	0.671	3.126	0.345
ADRA1A	AT	5.2			0.226	0.101	1.164	1.7e-06	0.221	0.022	2.239	0.201	0.291	0.042	2.021	0.212
ALDH6A1	AP	7.1			0.147	0.342	-1.212	0.00015	1.557	0.85	2.854	0.152	1.528	0.902	2.587	0.115
ANKRD18A	AT	17.2			0.261	0.583	-1.16	7.5e-06	1.58	0.916	2.725	0.1	1.175	0.743	1.857	0.49
ANKRD29	AT	3.2			0.161	0.366	-1.182	7.4e-09	2.257	0.8	6.37	0.124	1.252	0.511	3.065	0.623
ANKS1B	AT	32.3			0.06	0.162	-1.425	0.0011	1.602	0.369	6.96	0.53	0.566	0.155	2.063	0.388
ANO1	ES	17	16	18	0.074	0.308	-2.063	6e-05	1.677	0.799	3.519	0.171	1.513	0.808	2.836	0.196
ANTXR1	AT	13			0.066	0.135	-1.025	0.0032	1.104	0.256	4.764	0.895	0.489	0.113	2.108	0.337
ATG4B	AD	14.2:14.3	14.1	15	0.064	0.141	-1.136	7.3e-05	0.435	0.087	2.171	0.31	1.251	0.355	4.406	0.727
ATL2	ES	1899-12-31 00:16:17	15	17.2	0.145	0.063	1.187	0.0084	1.178	0.235	5.899	0.842	1.445	0.387	5.399	0.584
SULT1A2	RI	1.2:1.3	1.1	1.4	0.159	0.391	-1.297	0.014	1.813	1.064	3.089	0.029	1.901	1.217	2.971	0.005
BIRC5	ES	3	2.1	4	0.399	0.194	1.043	0.0048	0.275	0.04	1.904	0.191	0.38	0.072	2.005	0.254
C20orf96	AT	9.2			0.071	0.149	-1.065	0.00053	0.518	0.115	2.322	0.39	1.439	0.417	4.967	0.565
C7orf55-LUC7L2	ES	1899-12-31 05:06:00	3.2	7	0.179	0.079	1.171	0.0016	0.199	0.025	1.614	0.131	0.629	0.14	2.835	0.547
CCDC176	AT	13.2			0.114	0.054	1.063	6.7e-05	0.466	0.021	10.127	0.627	0.526	0.039	7.102	0.629
CCL14	RI	5.3	5.2	5.4	0.102	0.259	-1.349	0.00015	0.955	0.408	2.233	0.915	1.125	0.585	2.16	0.724
CDH23	AT	72			0.462	0.161	1.522	1.5e-11	0.342	0.103	1.129	0.078	0.458	0.171	1.229	0.121
CLU	AP	3.1			0.129	0.053	1.276	1.9e-13	0.596	0.01	33.865	0.802	8.463	0.314	227.853	0.204
CRIP3	RI	7.2	7.1	7.3	0.104	0.223	-1.097	0.0039	1.936	0.648	5.788	0.237	2.542	0.989	6.536	0.053
CTAGE5	AP	1			0.312	0.148	1.08	1.5e-06	1.237	0.304	5.033	0.766	0.851	0.234	3.087	0.806
CTNND1	ES	21	20	22.1	0.1	0.209	-1.064	0.00071	1.637	0.476	5.629	0.434	1.738	0.609	4.958	0.301
CX3CL1	AP	2.1			0.057	0.119	-1.047	0.02	1.814	0.652	5.05	0.254	2.272	0.885	5.831	0.088
DBNDD1	AP	2			0.093	0.193	-1.047	0.0005	1.925	0.455	8.142	0.373	0.827	0.237	2.878	0.765
DECR1	ES	4.1:4.2:5.1	1	5.2	0.052	0.135	-1.392	0.0037	3.024	0.958	9.539	0.059	2.271	0.799	6.452	0.124
ENPP2	ES	24	23	25	0.054	0.11	-1.038	0.0018	0.832	0.07	9.878	0.884	1.445	0.192	10.844	0.721
EPOR	RI	9.2	9.1	9.3	0.117	0.237	-1.011	6.8e-05	4.147	0.993	17.315	0.051	2.596	0.784	8.597	0.119
ERBB2IP	ES	22:24.1:24.2:24.3	21	25	0.093	0.315	-1.754	0.00065	0.612	0.231	1.622	0.324	1.423	0.671	3.015	0.358
ERLIN1	RI	1.2	1.1	1.3	0.308	0.135	1.188	3.6e-09	0.187	0.023	1.485	0.113	0.859	0.179	4.115	0.849
ETS1	AP	1			0.056	0.15	-1.424	2.1e-05	0.181	0.025	1.304	0.09	0.353	0.067	1.873	0.222
EXOC6	AP	1			0.13	0.063	1.053	0.03	0.16	0.012	2.075	0.161	0.675	0.103	4.412	0.682
F7	ES	3.1:3.2:4.1:4.2:4.3	1	4.4	0.274	0.644	-1.232	4.3e-08	1.04	0.44	2.456	0.929	1.185	0.568	2.472	0.651
FAM3A	AA	3.1	2	3.2	0.253	0.077	1.72	8.6e-05	0.978	0.229	4.175	0.976	1.826	0.607	5.493	0.284
FAXDC2	AP	3			0.068	0.167	-1.285	0.0025	1.541	0.621	3.823	0.351	1.232	0.55	2.763	0.612
FBXW7	AP	4			0.295	0.11	1.416	0.00077	0.553	0.143	2.146	0.392	1.046	0.378	2.897	0.93
FGFR2	AT	26			0.097	0.306	-1.664	0.0002	0.871	0.449	1.69	0.684	1.286	0.752	2.2	0.359
FIP1L1	AT	31			0.295	0.091	1.702	1.4e-10	1.011	0.252	4.061	0.988	0.427	0.122	1.493	0.183
FXYD1	AA	5.1	4	5.2	0.139	0.304	-1.132	0.00057	1.378	0.626	3.036	0.426	1.263	0.653	2.445	0.488
FXYD1	AP	3			0.378	0.174	1.125	3.2e-13	0.975	0.244	3.889	0.971	0.594	0.182	1.937	0.388
GNE	AP	1			0.193	0.069	1.497	6.9e-05	1.521	0.336	6.894	0.587	0.454	0.088	2.35	0.347
GRB2	AP	3.1			0.059	0.148	-1.319	1.7e-05	4.667	0.83	26.24	0.08	3.703	0.894	15.343	0.071
GREB1	AT	9.2			0.057	0.141	-1.303	0.00039	2.464	0.425	14.291	0.315	1.507	0.338	6.717	0.59
GSN	AD	26.2	26.1	27	0.377	0.179	1.077	7.9e-05	0.522	0.222	1.227	0.136	1.391	0.704	2.75	0.343
GSTM2	AT	13			0.073	0.192	-1.396	1.2e-05	1.505	0.398	5.687	0.547	1.858	0.614	5.619	0.273
HEATR5A	AT	3.2			0.082	0.166	-1.016	0.00098	2.11	0.601	7.398	0.244	0.601	0.18	2.01	0.408
HLF	AP	1			0.271	0.59	-1.124	1.8e-10	1.967	0.96	4.03	0.064	1.397	0.767	2.547	0.275
HOOK2	AP	1			0.102	0.208	-1.023	0.0044	2.221	0.63	7.831	0.214	2.23	0.725	6.861	0.162
IDS	AP	1			0.123	0.262	-1.088	0.00022	0.725	0.327	1.608	0.428	1.286	0.674	2.452	0.445
IGF2	AP	6.1			0.096	0.249	-1.385	0.0022	1.447	0.615	3.403	0.397	1.349	0.67	2.715	0.402
IGF2	AP	5			0.063	0.536	-3.081	1.8e-12	1.707	0.961	3.032	0.068	1.292	0.807	2.07	0.286
IL32	ES	1.4:1.5	1.1	1.9	0.074	0.173	-1.227	0.0026	0.564	0.148	2.151	0.402	0.845	0.284	2.516	0.763
ITSN1	AT	24			0.076	0.167	-1.129	0.0018	2.311	0.604	8.834	0.221	0.509	0.144	1.8	0.295
KDM4C	AP	2			0.144	0.32	-1.15	0.0014	0.661	0.345	1.266	0.212	0.775	0.445	1.349	0.367
KIAA1217	AP	3			0.053	0.125	-1.238	0.002	1.593	0.341	7.448	0.554	1.803	0.482	6.741	0.381
KIF22	AD	1.2:1.3	1.1	2.2	0.328	0.08	2.03	4.9e-06	0.549	0.192	1.565	0.262	0.679	0.302	1.526	0.348
NR1I3	RI	6.5	6.4	6.6	0.158	0.449	-1.507	9.2e-10	2.405	1.043	5.544	0.039	2.516	1.252	5.057	0.01
KRT8	AP	1.1			0.062	0.166	-1.415	0.02	1.416	0.627	3.199	0.403	0.851	0.375	1.927	0.698
L3HYPDH	AP	2			0.055	0.152	-1.469	7.5e-05	3.36	0.772	14.62	0.106	3.352	0.925	12.152	0.066
LAMC2	AT	22.2			0.214	0.447	-1.064	6.4e-05	0.73	0.405	1.317	0.296	1.185	0.724	1.94	0.5
LIMS1	AP	2			0.124	0.052	1.264	0.0048	1.624	0.094	27.895	0.738	0.422	0.034	5.248	0.502
LIMS1	AP	6			0.07	0.152	-1.114	0.011	1.11	0.269	4.586	0.886	1.308	0.397	4.303	0.659
LYRM1	AP	3			0.123	0.359	-1.551	1.1e-11	1.643	0.601	4.496	0.333	1.2	0.48	2.999	0.697
MAGED2	AP	3			0.126	0.276	-1.128	6.5e-08	1.983	0.583	6.754	0.273	1.212	0.403	3.645	0.732
MAST4	AP	4			0.109	0.222	-1.025	0.048	1.546	0.67	3.57	0.307	1.286	0.64	2.586	0.48
MCF2L	AP	8			0.137	0.33	-1.267	0.00015	1.153	0.493	2.692	0.743	0.753	0.368	1.542	0.439
MEIS1	AP	3			0.193	0.095	1.02	0.025	0.213	0.037	1.235	0.085	0.304	0.071	1.295	0.107
MFSD5	AP	1			0.054	0.162	-1.592	0.01	1.023	0.374	2.797	0.964	1.313	0.559	3.081	0.532
MORN1	AT	13			0.079	0.163	-1.047	0.013	1.328	0.458	3.851	0.602	0.728	0.283	1.876	0.511
MTHFD2L	AP	3			0.538	0.112	2.266	1.4e-16	1.014	0.364	2.82	0.979	0.533	0.214	1.33	0.178
MTUS1	AP	10			0.19	0.447	-1.236	1.2e-05	1.644	0.771	3.508	0.198	1.329	0.702	2.517	0.382
NDRG2	ES	4.5:4.6	4.1	5.2	0.069	0.153	-1.152	0.0014	1.183	0.263	5.313	0.827	1.39	0.411	4.699	0.596
BAD	RI	1.2	1.1	1.3	0.168	0.078	1.113	2.6e-08	0.021	0.001	0.645	0.027	0.755	0.064	8.907	0.823
NPC1L1	ES	15	14	16	0.116	0.311	-1.417	0.0065	0.552	0.296	1.03	0.062	1.029	0.639	1.658	0.906
NR1I3	AT	6.8			0.08	0.303	-1.914	8.2e-11	2.094	0.847	5.173	0.109	2.123	0.959	4.699	0.063
NR1I3	RI	6.5:6.6	6.4	6.7	0.135	0.373	-1.468	2.9e-07	1.698	0.709	4.068	0.235	1.889	0.901	3.962	0.092
NR3C1	AP	5			0.203	0.477	-1.232	2.4e-06	1.212	0.646	2.273	0.549	1.297	0.739	2.275	0.365
NR3C1	AP	3			0.061	0.137	-1.16	0.0012	1.131	0.276	4.632	0.864	1.367	0.427	4.381	0.599
NR4A1	AP	2			0.129	0.316	-1.292	4.1e-06	1.489	0.78	2.844	0.227	1.536	0.879	2.682	0.132
NR4A2	AP	1			0.164	0.497	-1.6	6e-08	1.411	0.775	2.569	0.26	1.234	0.736	2.068	0.426
NRG4	AT	18			0.196	0.08	1.298	0.0059	1.431	0.418	4.899	0.568	2.553	0.841	7.747	0.098
NUDT1	AP	2			0.081	0.168	-1.05	0.036	0.825	0.124	5.51	0.843	0.902	0.189	4.311	0.897
NUMA1	AP	2			0.102	0.229	-1.17	0.00081	2.969	0.812	10.857	0.1	2.568	0.837	7.872	0.099
OGFOD2	ES	6.3:8.1:8.2	6.2	8.3	0.06	0.126	-1.071	0.00092	2.524	0.385	16.57	0.335	4.403	0.882	21.992	0.071
PADI4	AT	17			0.436	0.165	1.399	1.8e-07	0.483	0.161	1.45	0.195	0.42	0.163	1.085	0.073
PARD6G	AT	3			0.175	0.448	-1.352	3.7e-13	0.743	0.301	1.837	0.52	1.029	0.478	2.218	0.942
PEMT	AP	1.1			0.09	0.503	-2.484	2.1e-12	1.542	0.862	2.758	0.145	1.444	0.879	2.37	0.146
PHACTR1	AT	14.3			0.092	0.214	-1.216	0.0082	1.041	0.421	2.569	0.931	0.743	0.323	1.707	0.484
PI4K2B	AP	1			0.11	0.267	-1.283	0.002	1.259	0.643	2.462	0.502	1.449	0.816	2.573	0.206
PIDD	AP	1			0.084	0.342	-2.019	0.0011	2.118	0.955	4.699	0.065	1.813	0.94	3.496	0.076
PKN1	AP	2			0.192	0.094	1.028	0.024	0.318	0.071	1.43	0.135	0.363	0.098	1.344	0.129
PLXDC1	ES	1899-12-31 00:13:14	12	14.2	0.726	0.288	1.331	0.00019	0.839	0.417	1.686	0.622	1.511	0.849	2.689	0.16
PPARG	AP	5			0.174	0.052	1.744	0.0044	0.261	0.031	2.178	0.215	0.874	0.192	3.981	0.862
PRKCSH	AP	2.1			0.099	0.213	-1.104	6.5e-05	1.118	0.314	3.977	0.863	0.84	0.28	2.521	0.755
PSMB5	AD	1.2:1.3	1.1	2	0.236	0.109	1.115	0.021	0.486	0.091	2.595	0.398	1.87	0.456	7.673	0.385
PSPH	AP	2.1			0.062	0.241	-1.951	1e-05	1.498	0.699	3.213	0.299	1.497	0.775	2.891	0.229
PTGR1	AP	2			0.082	0.169	-1.042	0.0082	1.553	0.515	4.683	0.434	1.112	0.397	3.116	0.84
RDM1	AT	6			0.123	0.445	-1.853	2e-06	1.239	0.541	2.838	0.612	1.276	0.623	2.614	0.506
RMND1	AD	4.2	4.1	5	0.053	0.109	-1.051	6.5e-05	0.496	0.058	4.217	0.521	3.714	0.672	20.538	0.133
RNF165	AT	8			0.264	0.627	-1.251	1.9e-10	1.668	0.901	3.088	0.104	1.4	0.819	2.395	0.219
RPS9	ES	4.1:4.2:4.3	3	4.5	0.152	0.323	-1.093	7.4e-07	1.376	0.546	3.467	0.499	1.967	0.891	4.345	0.094
SAMD12	AT	5			0.181	0.066	1.451	0.0015	0.949	0.266	3.382	0.936	0.77	0.247	2.407	0.654
SERPI1	AA	2.1:2.2:2.3	1.1	2.4	0.352	0.787	-1.161	2.1e-20	1.263	0.493	3.236	0.627	1.658	0.751	3.661	0.211
SERPI1	ES	2.1:2.2:2.3:2.4:2.5:3.2:4.1:4.2	1.1	5.1	0.15	0.401	-1.413	4.2e-08	0.927	0.374	2.298	0.87	1.942	0.891	4.231	0.095
SERPI1	ES	1.2:2.1:2.2:2.3:2.4	1.1	2.5	0.116	0.281	-1.276	0.0078	1.162	0.607	2.222	0.651	0.928	0.523	1.648	0.799
SERPI1	ES	1.2:2.1:2.2:2.3	1.1	2.4	0.077	0.217	-1.495	0.0054	1.071	0.549	2.092	0.84	0.947	0.528	1.696	0.853
SERPINB5	AT	7			0.262	0.076	1.784	0.02	1.443	0.594	3.508	0.419	0.695	0.307	1.575	0.383
SH3YL1	AP	3			0.52	0.216	1.267	3e-06	0.722	0.34	1.535	0.398	0.621	0.329	1.172	0.142
SHF	AP	1			0.052	0.141	-1.438	0.0016	1.815	0.702	4.695	0.219	2.05	0.897	4.688	0.089
SLC17A3	AP	1			0.244	0.594	-1.281	9.9e-11	1.023	0.508	2.057	0.95	1.184	0.668	2.1	0.563
SLC25A22	AP	1			0.067	0.19	-1.501	1.4e-05	2.183	0.625	7.624	0.221	2.214	0.759	6.459	0.146
SLC35A5	AP	3			0.079	0.234	-1.577	0.0027	1.436	0.777	2.653	0.248	1.47	0.847	2.552	0.171
SLC39A5	AP	3.1			0.142	0.292	-1.044	0.00018	0.922	0.383	2.219	0.856	1.427	0.654	3.113	0.371
SLC41A3	AP	5			0.071	0.193	-1.441	0.024	2.27	0.94	5.482	0.068	1.831	0.843	3.979	0.127
SLC50A1	AP	1			0.218	0.102	1.092	1.9e-10	0.306	0.027	3.414	0.336	0.199	0.025	1.578	0.126
PTRH2	RI	2.3	2.2	2.4	0.361	0.168	1.102	0.0025	0.226	0.051	0.994	0.049	0.473	0.157	1.428	0.184
SULT1A2	ES	1.2:1.3:1.4:2.1:2.3:5.1	1.1	5.2	0.055	0.132	-1.263	0.036	4.041	0.809	20.19	0.089	1.699	0.41	7.034	0.465
SULT1A2	ES	1.2:1.3:1.4:2.1:2.2:2.3:3:4	1.1	5.2	0.088	0.207	-1.24	0.028	2.494	0.904	6.877	0.077	1.475	0.612	3.553	0.387
SVEP1	AT	28.2			0.105	0.353	-1.75	3.2e-06	1.615	0.876	2.977	0.125	1.613	0.975	2.668	0.063
TACC2	ES	14	13	15.1	0.062	0.129	-1.065	0.00026	0.969	0.146	6.438	0.974	1.671	0.35	7.984	0.52
TMEM145	AT	16			0.087	0.342	-1.976	7.8e-08	1.186	0.626	2.244	0.601	1.081	0.621	1.882	0.783
TMEM218	ES	4.3:4.4:5.1	4.2	5.2	0.07	0.172	-1.286	0.0038	2.572	0.688	9.611	0.16	2.656	0.789	8.941	0.115
TMEM45A	ES	1899-12-31 02:03:00	1	4	0.132	0.27	-1.028	0.007	1.979	0.955	4.101	0.066	0.799	0.41	1.554	0.508
TMEM59	AP	4.1			0.497	0.164	1.598	4.6e-17	0.35	0.11	1.111	0.075	0.787	0.328	1.892	0.593
TMEM63B	AP	2			0.246	0.61	-1.311	1e-12	1.17	0.462	2.964	0.741	1.888	0.85	4.196	0.119
TNFRSF10C	AT	4.3			0.075	0.466	-2.637	4.5e-14	1.842	0.992	3.421	0.053	1.365	0.812	2.292	0.24
TNFRSF11B	ES	3	2	4	0.146	0.319	-1.126	0.00043	0.647	0.324	1.294	0.219	1.384	0.791	2.421	0.254
TOM1L1	AA	3.1	2	3.2	0.136	0.066	1.045	1.5e-05	0.111	0.004	3.079	0.195	1.238	0.117	13.09	0.859
TRIM16L	AP	6.1			0.22	0.527	-1.26	0.00029	1.397	0.798	2.445	0.242	1.025	0.634	1.658	0.919
TSKU	AP	2			0.104	0.248	-1.26	0.00065	1.33	0.732	2.416	0.349	1.198	0.714	2.01	0.493
TTYH3	AP	5.1			0.122	0.055	1.16	0.013	2.377	0.303	18.675	0.41	0.59	0.088	3.971	0.588
TWF1	ES	3	2	4	0.112	0.051	1.143	0.00036	0.033	0	7.381	0.217	0.243	0.003	18.773	0.523
UBE2D2	ES	3.2	2	4	0.064	0.13	-1.022	2.5e-06	1.293	0.084	19.849	0.854	0.815	0.084	7.889	0.86
VTI1A	AT	8			0.357	0.139	1.358	2.6e-08	0.177	0.026	1.193	0.075	0.624	0.177	2.203	0.464
WDR6	AA	4.1	1	4.2	0.068	0.196	-1.528	9.1e-07	2.636	0.755	9.203	0.129	1.272	0.42	3.85	0.67
ZCCHC2	AP	2.1			0.37	0.151	1.296	1.3e-05	0.567	0.204	1.579	0.277	1.253	0.567	2.769	0.577
ZNF141	AT	5			0.201	0.413	-1.039	3.1e-06	1.707	0.789	3.693	0.175	1.627	0.835	3.17	0.153
ZNF331	AP	1			0.075	0.381	-2.342	2.6e-06	1.279	0.696	2.349	0.428	1.529	0.898	2.603	0.118
ZNF331	AP	8			0.346	0.156	1.149	0.0048	1.009	0.366	2.782	0.986	0.954	0.4	2.277	0.916
ZNF83	AP	1			0.079	0.211	-1.407	0.0011	1.679	0.633	4.453	0.298	0.877	0.372	2.07	0.765
